# Supplementary material for: Detection of viable oral bacteria of the patient on the surgical mask of dentists
Source: BDJ Open. 2024 Jan 16;10:4. doi: 10.1038/s41405-023-00182-4 (PMC10791691; doi:10.1038/s41405-023-00182-4)
Supplement: Supplementary file 1 — Supplementary Table 1 [file 41405_2023_182_MOESM1_ESM.xlsx]

## Sheet: List1
Microbial species	Typical habitat		intraoral (%)					surgical mask (%)
		positive samples	filling therapy	professional tooth cleaning	periodontal treatment	root canal treatment	positive samples	filling therapy	professional tooth cleaning	periodontal treatment	root canal treatment
Staphylococcus aureus	skin, mucous membranes	7.93651	12.9032	8	3.0303	8.33333	2.38095	0	6	0	0
Staph. auricularis	skin, oral cavity	0	0	0	0	0	0.793651	3.22581	0	0	0
Staph.capitis	skin, mucous membranes	4.7619	3.22581	4	9.09091	0	37.3016	35.4839	40	39.3939	25
Staph. caprae	skin, nasal mucosa	0	0	0	0	0	3.96825	9.67742	2	3.0303	0
Staph. cohnii	skin	0	0	0	0	0	0.793651	0	0	0	8.33333
Staph.epidermidis	skin, mucous membranes	25.3968	38.7097	16	27.2727	25	65.0794	67.7419	76	54.5455	41.6667
Staph. haemolyticus	skin (axilla), mucous membranes	0	0	0	0	0	9.52381	6.45161	10	12.1212	8.33333
Staph. hominis	skin, mucous membranes	9.52381	6.45161	12	9.09091	8.33333	39.6825	35.4839	54	18.1818	50
Staph. lugdunensis	skin	1.5873	3.22581	2	0	0	0.793651	3.22581	0	0	0
Staph. petrasii	Blut, Eiter	0	0	0	0	0	0.793651	0	2	0	0
Staph. pettenkoferi	skin, blood cultures	0.793651	0	2	0	0	0	0	0	0	0
Staph. saprophyticus	urinary tract, vagina, rectum	0.793651	0	0	3.0303	0	3.96825	0	6	6.06061	0
Staph. warneri	skin	3.1746	0	2	3.0303	16.6667	4.7619	6.45161	4	3.0303	8.33333
Streptococcus anginosus	oral cavity	4.7619	9.67742	2	0	16.6667	0	0	0	0	0
S. constellatus	oral cavity, digestive tract, urogenital tract	0.793651	0	2	0	0	0	0	0	0	0
S.gordonii	skin, oral cavity, intestine	7.93651	6.45161	6	12.1212	8.33333	2.38095	3.22581	4	0	0
S. intermedius	upper airway, digestive tract, reproductive organs	0.793651	0	0	3.0303	0	0	0	0	0	0
S.mitis	oral cavity, throat, nasopharynx	34.127	22.5806	42	36.3636	25	1.5873	0	4	0	0
S. mutans	oral cavity	1.5873	0	2	0	8.33333	0.793651	0	2	0	0
S.oralis	oral cavity, biofilms	23.0159	32.2581	24	18.1818	8.33333	2.38095	3.22581	4	0	0
S. parasanguinis	oral cavity, biofilms	25.3968	35.4839	20	18.1818	41.6667	3.1746	3.22581	4	3.0303	0
S. pneumoniae	upper airways	2.38095	3.22581	0	6.06061	0	0	0	0	0	0
S. salivarius	oral cavity	34.9206	35.4839	32	39.3939	33.3333	3.1746	0	6	3.0303	0
S. sanguinis	oral cavity, biofilms	34.127	19.3548	40	39.3939	33.3333	7.14286	0	10	12.1212	0
S. vestibularis	oral cavity, mucous membranes	22.2222	35.4839	20	12.1212	25	0	0	0	0	0
Micrococcus luteus	air, meat and dairy products, skin	12.6984	9.67742	12	12.1212	25	45.2381	54.8387	48	30.303	50
Bacillus cereus	ubiquitous, environment, soil	0	0	0	0	0	4.7619	6.45161	2	3.0303	16.6667
B.circulans	gut	0	0	0	0	0	0.793651	3.22581	0	0	0
B. pumilus	ubiquitous, environment, soil	0	0	0	0	0	0.793651	3.22581	0	0	0
B. spp.	ubiquitous, environment, soil	1.5873	0	2	3.0303	0	7.14286	12.9032	6	6.06061	0
B. subtilis	ubiquitous, environment, soil, water	0	0	0	0	0	0.793651	0	0	3.0303	0
Paenibacillus spp.	soil, water	0	0	0	0	0	1.5873	0	4	0	0
Lactobacillus fermentum	gut, digestive tract milk	2.38095	6.45161	0	3.0303	0	0	0	0	0	0
L. gasseri	gut, vagina	1.5873	0	2	0	8.33333	0	0	0	0	0
L. jensenii	vagina, gastrointestinal tract	0	0	0	0	0	1.5873	3.22581	2	0	0
L. paracasei	gut, gastrointestinal tract	2.38095	3.22581	0	6.06061	0	0	0	0	0	0
L. spp.	oral cavity, intestine, vagina	3.96825	3.22581	0	12.1212	0	0	0	0	0	0
L. ultunensis	stomach mucosa	0.793651	0	0	3.0303	0	0	0	0	0	0
Neisseria cinerea	nasopharynx	3.1746	0	2	6.06061	8.33333	0	0	0	0	0
N. elongata	upper airways	0.793651	0	2	0	0	0	0	0	0	0
N. flavescens	upper airways	21.4286	25.8065	16	27.2727	16.6667	0.793651	0	0	3.0303	0
N. gonorrhoeae	ureter epithelium, rectum, pharynx	0.793651	0	2	0	0	0	0	0	0	0
N. macacae	upper airways	20.6349	25.8065	24	18.1818	0	1.5873	0	2	3.0303	0
N. meningitidis	nasopharynx	0.793651	0	0	3.0303	0	0	0	0	0	0
N. mucosa	oropharynx, nasopharynx	4.7619	6.45161	6	3.0303	0	0.793651	0	0	3.0303	0
N.perflava	upper airways	1.5873	0	0	3.0303	8.33333	0	0	0	0	0
N. sicca	upper airways	0.793651	0	2	0	0	0	0	0	0	0
N. spp.	upper airways, urogenital tract	16.6667	12.9032	10	24.2424	33.3333	0.793651	0	0	0	8.33333
N. subflava	upper airways	65.0794	54.8387	78	54.5455	66.6667	3.96825	0	10	0	0
Rothia aeria	oral cavity	8.73016	6.45161	12	6.06061	8.33333	1.5873	0	2	3.0303	0
R. dentocariosa	oral cavity	40.4762	58.0645	28	48.4848	25	6.34921	0	8	9.09091	8.33333
R.mucilaginosa	oropharynx, lower airways	33.3333	38.7097	30	36.3636	25	1.5873	3.22581	0	3.0303	0
Haemophilus haemolyticus	respiratory tract	1.5873	0	2	3.0303	0	0	0	0	0	0
H. influenzae	oral cavity, mucous membranes, respiratory tract	1.5873	0	2	3.0303	0	0	0	0	0	0
H. parahaemolyticus	oral cavity, respiratory tract	3.1746	3.22581	6	0	0	0	0	0	0	0
H. parainfluenzae	respiratory tract	42.0635	29.0323	40	48.4848	66.6667	2.38095	0	4	3.0303	0
H. spp.	respiratory tract	0.793651	0	0	0	8.33333	0	0	0	0	0
Actinomyces naeslundii	oral cavity	5.55556	6.45161	6	0	16.6667	0	0	0	0	0
A. odontolyticus	oral cavity	6.34921	6.45161	8	3.0303	8.33333	0	0	0	0	0
A. oris	oral cavity, plaque	47.619	51.6129	38	51.5152	66.6667	9.52381	6.45161	10	15.1515	0
A. spp.	oral cavity, gastrointestinal tract	1.5873	0	2	0	8.33333	0	0	0	0	0
Acinetobacter haemolyticus	skin, mucous membranes, pharynx	0	0	0	0	0	0.793651	0	0	3.0303	0
A. lwoffi	skin, oropharynx, perineum	0	0	0	0	0	1.5873	3.22581	2	0	0
Aerococcus viridans	oral cavity, respiratory tract	0	0	0	0	0	0.793651	0	2	0	0
Aeromonas sobria	water	0.793651	0	0	3.0303	0	0	0	0	0	0
A. spp.	water	0.793651	0	0	3.0303	0	0	0	0	0	0
Aggregatibacter aphrophilus	oropharynx	0.793651	0	2	0	0	0	0	0	0	0
A. segnis	oral cavity	0.793651	0	2	0	0	0	0	0	0	0
Brevibacterium spec.	skin, mucous membranes	0.793651	0	2	0	0	0	0	0	0	0
Campylobacter jejuni	gastrointestinal tract	0.793651	0	2	0	0	0	0	0	0	0
Candida albicans	oral cavity, skin	3.1746	3.22581	4	3.0303	0	0	0	0	0	0
C. parapsilosis	mucous membrane	0.793651	0	0	0	8.33333	0	0	0	0	0
C. tropicalis	oral cavity	0.793651	0	0	3.0303	0	0	0	0	0	0
Capnocytophaga gingivalis	oral cavity, plaque	0.793651	0	2	0	0	0	0	0	0	0
C. spp.	oral cavity	3.96825	6.45161	4	3.0303	0	0	0	0	0	0
C. sputigena	oral cavity, upper airway	1.5873	0	0	6.06061	0	0	0	0	0	0
Chryseobacterium indologenes	soil, water	0.793651	0	2	0	0	0	0	0	0	0
Clostridioides difficile	gut, gastrointestinal tract	1.5873	0	0	6.06061	0	0	0	0	0	0
Clostridium novii	gut	0.793651	0	0	3.0303	0	0	0	0	0	0
Corynebacterium glucuronolyticum	genitourinary tract	0	0	0	0	0	0.793651	0	2	0	0
C. pseudodiphtheriticum	upper airway, mucous membranes	0.793651	0	0	3.0303	0	0	0	0	0	0
C. spp.	skin, mucous membranes	1.5873	3.22581	2	0	0	1.5873	0	2	3.0303	0
Cryptococcus neoformans	respiratory tract	0	0	0	0	0	1.5873	0	0	3.0303	8.33333
Dermabacter hominis	skin, mucous membranes	0	0	0	0	0	0.793651	0	0	3.0303	0
D. vaginalis	vagina	0	0	0	0	0	0.793651	0	0	3.0303	0
Enterococcus faecalis	gut	0	0	0	0	0	0.793651	0	0	0	8.33333
Escherichia vulneris	gut	0	0	0	0	0	0.793651	0	0	3.0303	0
Gemella haemolysans	oral cavity, digestive tract	2.38095	3.22581	2	3.0303	0	0	0	0	0	0
Hafnia alvei	gut, gastrointestinal tract	0.793651	0	2	0	0	0	0	0	0	0
Kingella denitrificans	respiratory tract	0	0	0	0	0	0.793651	0	2	0	0
Klebsiella oxytoca	gut, digestive tract	0.793651	0	0	3.0303	0	0	0	0	0	0
Kocuria kristinae	skin	0.793651	0	2	0	0	0	0	0	0	0
K.rhizophila	soil	0.793651	0	2	0	0	4.7619	6.45161	4	3.0303	8.33333
K. spp.	skin, mucous membranes	0	0	0	0	0	0.793651	3.22581	0	0	0
Kytococcus schroeteri	skin	0	0	0	0	0	0.793651	0	0	3.0303	0
Moraxella osloensis	upper airways	0	0	0	0	0	10.3175	19.3548	8	6.06061	8.33333
M. spp.	oral cavity, respiratory tract	0	0	0	0	0	0.793651	0	0	3.0303	0
Mycobacterium epidermidis	water	0	0	0	0	0	0.793651	0	0	3.0303	0
Pediococcus spp.		0	0	0	0	0	0.793651	0	0	0	8.33333
Propionibacterium acnes	skin	0	0	0	0	0	0.793651	0	2	0	0
P. spp.	skin, urogenital tract, gut	0	0	0	0	0	0.793651	0	2	0	0
Pseudomonas aeruginosa	gastrointestinal tract	0.793651	0	0	0	8.33333	0	0	0	0	0
Serratia liquefaciens	gut, water	0.793651	3.22581	0	0	0	0	0	0	0	0
S. marcescens	gut, urinary tract, respiratory tract	1.5873	0	2	3.0303	0	0	0	0	0	0
S. spp.	gut	0.793651	0	2	0	0	0	0	0	0	0
Stenotrophomonas maltophilia	water, ground, respiratory tract	0.793651	3.22581	0	0	0	0.793651	0	0	3.0303	0
